# Supplementary material for: Injectable Xenogeneic Dental Pulp Decellularized Extracellular Matrix Hydrogel Promotes Functional Dental Pulp Regeneration
Source: Int J Mol Sci. 2023 Dec 14;24(24):17483. doi: 10.3390/ijms242417483 (PMC10743504; doi:10.3390/ijms242417483)
Supplement: Supplementary file 1 [file ijms-24-17483-s001.zip]

Archive with 1 entries (1 files):
- ijms-2735658-supplementary.pdf
